# Supplementary material for: Validity and Reliability of the Turkish Version of the Temporomandibular Joint Ankylosis Quality of Life Questionnaire (TMJAQoL-TR) in Patients with Severe Temporomandibular Disorders
Source: Healthcare (Basel). 2026 Mar 4;14(5):644. doi: 10.3390/healthcare14050644 (PMC12984302; doi:10.3390/healthcare14050644)
Supplement: Supplementary file 1 [file healthcare-14-00644-s001.zip]

Archive with 1 entries (1 files):
- healthcare-4111956-supplementary.pdf
